# Supplementary material for: Improving core facility service discovery with an AI assistant grounded in institutional web content
Source: J Biomol Tech. 2026 Jun 27;37(2):40–9. doi: 10.7171/001c.162898 (PMC13313189; doi:10.7171/001c.162898)
Supplement: Supplemental File [file jbt_2026_37_2_162898_347726.xlsx]

## Sheet: Sheet1
question	Question categoty
Which unit in G-INCPM handles high-throughput screening for drug discovery on kinase inhibitors?	Routing Questions
Where can I get de novo protein sequencing for an unknown antibody?	Routing Questions
Which G-INCPM unit for single-cell RNA-seq analysis?	Routing Questions
Targeted proteomics on mouse tissue lysate?	Routing Questions
Whole genome sequencing for bacterial assembly?	Routing Questions
Does Protein Profiling do glycoproteomics?	Capability Questions
Can Genomics Sandbox optimize my bulk RNA-seq libraries?	Capability Questions
Bioinformatics support for ChIP-seq?	Capability Questions
Drug Discovery HTS for phenotypic screens?	Capability Questions
Medicinal Chemistry for LNP RNA therapeutics?	Capability Questions
Do I need to deplete serum for Protein Profiling?	Policy/Sample-Prep Questions
Library concentration for Genomics submission?	Policy/Sample-Prep Questions
Controls needed for Co-IP in Protein Profiling?	Policy/Sample-Prep Questions
Gel prep for band excision in proteomics?	Policy/Sample-Prep Questions
External users for Bioinformatics?	Policy/Sample-Prep Questions
Data submission for Bioinformatics LSCF?	Stress Test Prompts
Multi-omics: lipidomics serum + proteomics tissue from mouse tumor model?	Stress Test Prompts
Single-cell RNA + flow cytometry validation?	Stress Test Prompts
Vesicle gene therapy workflow with NGS?	Stress Test Prompts
Protein expression -> purification -> MS profiling?	Stress Test Prompts
How does single-cell RNA sequencing work compared to bulk RNA-seq, and what are the main advantages and limitations of each for studying rare cell populations?​	high level questions
What are the key differences between MALDI and ESI ionization in mass spectrometry, and how do these differences affect the choice of method for protein versus metabolite analysis?	high level questions
Can you explain how lipid nanoparticles deliver mRNA into cells at the molecular level, including endosomal escape mechanisms and major factors that influence delivery efficiency?	high level questions
What is cell painting, and how does it differ conceptually from traditional single-endpoint phenotypic assays in terms of data content and downstream analysis?	high level questions
How does ChIP-seq compare to CUT&RUN and CUT&Tag for mapping protein–DNA interactions, and in which experimental scenarios would each method be conceptually preferred?	high level questions
